# Supplementary material for: Structure of Complement C3(H2O) Revealed By Quantitative Cross-Linking/Mass Spectrometry And Modeling
Source: Mol Cell Proteomics. 2016 Jun 1;15(8):2730–43. doi: 10.1074/mcp.M115.056473 (PMC4974347; doi:10.1074/mcp.M115.056473)
Supplement: Supplemental Data [file 10.1074_M115.056473_mcp.M115.056473-1.xlsx]

## Sheet: Sheet1
Peptide_1	Linked_postition_1	Linked_residue_1	Peptide_2	Linked_postition_2	Linked_residue_2	Identifications									Best Matched MS2 spectrum
						xC3+BS3/iC3+BS3-d4		xC3+BS3-d4/iC3+BS3		xC3b+BS3/iC3+BS3-d4		xC3b+BS3-d4/iC3+BS3		Total Number of ID_MS2
						ID	MS1 signal	ID	MS1 signal	ID	MS1 signal	ID	MS1 signal		Raw_file	Scan	m/z	Charge	Error (ppm)	Matched_score	Annotated_spectrum_ID
YPKELR	3	666	YISKYELDK	4	1409	N/A	----	L	singlet	H	singlet	N/A	----	3	Chen_Rappsilber_QCLMS_xC3bd0iC3d4_II	5541	527.042	4	0.41	8.3	189069852
YPKELR	3	666	KCcmCcmEDGMRENPMR	1	670	N/A	----	N/A	----	H	singlet	L	singlet	4	Chen_Rappsilber_QCLMS_xC3bd4iC3d0_II	4228	875.739	3	-0.27	9.2	189059711
YPKELR	3	666	KCcmCcmEDGMR	1	670	H [1]	doublet	L&H	doublet	H	singlet	L	singlet	30	Chen_Rappsilber_QCLMS_xC3d4iC3d0_I	3313	666.646	3	-0.56	11.6	188955701
YPKELR	3	666	KCcmCcmEDGMoxRENPMR	1	670	H	doublet	L	doublet	H	singlet	L	singlet	10	Chen_Rappsilber_QCLMS_xC3d0iC3d4_II	3139	662.06	4	-1.64	8	188954319
YPKELR	3	666	KCcmCcmEDGMoxR	1	670	H	doublet	L	doublet	H	singlet	L	singlet	32	Chen_Rappsilber_QCLMS_xC3d0iC3d4_I	3117	505.242	4	0.26	10.1	188952697
YFKPGMPFDLMoxVFVTNPDGSPAYR	3	343	KQELSEAEQATR	1	406	N/A	----	N/A	----	N/A	----	L	doublet	1	Chen_Rappsilber_QCLMS_xC3bd4iC3d0_III	42088	859.221	5	1.37	7.4	188954724
YFKPGMoxPFDLMVFVTNPDGSPAYR	3	343	TKbs3nh2KQELSEAEQATR	3	406	N/A	----	N/A	----	L	doublet	L	doublet	2	Chen_Rappsilber_QCLMS_xC3bd0iC3d4_III	45970	936.068	5	1.21	8.8	189092147
YFKPGMoxPFDLMVFVTNPDGSPAYR	23	363	KQELSEAEQATR	1	406	N/A	----	L	doublet	H	doublet	L	doublet	3	Chen_Rappsilber_QCLMS_xC3bd0iC3d4_III	43432	860.025	5	0.52	9.9	93388713
VVLVAVDKGVFVLNKK	15	585	LTQSKIWDVVEK	5	593	N/A	----	N/A	----	L	doublet	H	doublet	4	Chen_Rappsilber_QCLMS_xC3bd0iC3d4_II	9769	828.491	4	1.4	11.7	189059521
VVLVAVDKGVFVLNK	8	578	KNKLTQSK	3	588	N/A	----	L	doublet	N/A	----	N/A	----	1	Chen_Rappsilber_QCLMS_xC3d4iC3d0_III	33861	671.66	4	1.89	8.7	188954254
VTIKPAPETEKRPQDAK	11	1353	VSHSEDDCcmLAFKVHQYFNVELIQPGAVK	12	1440	N/A	----	N/A	----	N/A	----	H	singlet	2	Chen_Rappsilber_QCLMS_xC3bd4iC3d0_II	9285	880.795	6	-0.74	7.4	189070240
VTIKPAPETEK	4	1346	VSHSEDDCcmLAFKVHQYFNVELIQPGAVK	12	1440	N/A	----	N/A	----	L	doublet	H	doublet	3	Chen_Rappsilber_QCLMS_xC3bd4iC3d0_III	41818	917.679	5	0.06	8.6	188951724
VTIKPAPETEK	9	1351	RPQDAKNTbs3nh2MILEICcmTR	6	1359	N/A	----	N/A	----	L	doublet	N/A	----	1	Chen_Rappsilber_QCLMS_xC3bd0iC3d4_I	7633	1150.95	3	0.32	7.9	5985982
VTIKPAPETEK	4	1346	FYHPEKEDGKLNK	6	1475	L	singlet	H	singlet	N/A	----	N/A	----	4	Chen_Rappsilber_QCLMS_xC3d0iC3d4_II	3866	493.265	6	0.45	7.4	188954490
VGKbs3-d4nh2YPK	4	664	FISLGEACcmKKVFLDCcmCcmNYITELRR	9	699	N/A	----	N/A	----	H	singlet	N/A	----	1	Chen_Rappsilber_QCLMS_xC3bd0iC3d4_III	43353	996.782	4	0.64	8.7	189080870
VFSLAVNLIAIDSQVLCcmGAVKWLILEK	21	1083	DICcmEEQVNSLPGSITKAGDFLEANYMoxNLQR	16	1149	L	doublet	L	doublet	N/A	----	N/A	----	2	Chen_Rappsilber_QCLMS_xC3d4iC3d0_III	55506	1313.89	5	5.53	12.3	188955657
VFSLAVNLIAIDSQVLCcmGAVKWLILEK	21	1083	DICcmEEQVNSLPGSITKAGDFLEANYMNLQR	16	1149	N/A	----	L	doublet	N/A	----	N/A	----	3	Chen_Rappsilber_QCLMS_xC3d4iC3d0_III	55551	1310.68	5	3.04	12.4	189091546
VELLHNPAFCcmSLATTKR	14	857	SDDKVTLEERLDKACcmEPGVDYVYK	13	1513	N/A	----	N/A	----	N/A	----	H	doublet	3	Chen_Rappsilber_QCLMS_xC3bd4iC3d0_II	8729	986.301	5	-0.95	8.9	189070239
VELLHNPAFCcmSLATTKR	16	857	SDDKVTLEERLDK	4	1504	L	not quantified	L	doublet	H	doublet	H	doublet	11	Chen_Rappsilber_QCLMS_xC3d4iC3d0_III	35248	607.82	6	0.48	9.8	188952905
VELLHNPAFCcmSLATTKR	16	857	SDDKVTLEER	4	1504	L	doublet	H	doublet	N/A	----	N/A	----	5	Chen_Rappsilber_QCLMS_xC3d0iC3d4_III	32415	822.176	4	1.12	10.6	188955296
VELLHNPAFCcmSLATTKR	16	857	SDDKVTLEER	1	1501	L	doublet	N/A	----	H	doublet	H	doublet	7	Chen_Rappsilber_QCLMS_xC3bd4iC3d0_II	7675	823.18	4	-1.08	11.3	5984105
VELLHNPAFCcmSLATTKR	16	857	LDKACcmEPGVDYVYK	3	1513	H	doublet	N/A	----	H	doublet	H	doublet	8	Chen_Rappsilber_QCLMS_xC3bd0iC3d4_II	7850	751.788	5	-0.63	10.4	189069892
VELLHNPAFCcmSLATTKR	16	857	FYHPEKEDGKLNK	6	1475	N/A	----	N/A	----	L	doublet	L&H	doublet	6	Chen_Rappsilber_QCLMS_xC3bd0iC3d4_III	29635	925.481	4	0.34	10	189092091
VELLHNPAFCcmSLATTKR	16	857	FYHPEKEDGK	6	1475	N/A	----	L	singlet	L	doublet	H	doublet	8	Chen_Rappsilber_QCLMS_xC3bd0iC3d4_III	30210	1115.23	3	1.55	10.4	189092076
TVMoxVNIENPEGIPVKQDSLSSQNQLGVLPLSWDIPELVNMGQWKIR	44	183	LTQSKIWDVVEK	5	593	L	doublet	N/A	----	N/A	----	N/A	----	1	Chen_Rappsilber_QCLMS_xC3d0iC3d4_III	54381	1355.12	5	2.56	8.7	189091718
TPKYFKPGMPFDLMVFVTNPDGSPAYR	6	343	ADIGCcmTPGSGKDYAGVFSDAGLTFTSSSGQQTAQR	11	611	N/A	----	L	doublet	N/A	----	L	doublet	3	Chen_Rappsilber_QCLMS_xC3d4iC3d0_III	50496	1350.85	5	1.53	11.9	188954809
TPKYFKPGMPFDLMoxVFVTNPDGSPAYR	3	340	ADIGCcmTPGSGKDYAGVFSDAGLTFTSSSGQQTAQR	11	611	N/A	----	L	doublet	N/A	----	N/A	----	1	Chen_Rappsilber_QCLMS_xC3d4iC3d0_III	47707	1354.05	5	1.9	12.7	188954427
TPKYFKPGMoxPFDLMVFVTNPDGSPAYR	3	340	ADIGCcmTPGSGKDYAGVFSDAGLTFTSSSGQQTAQR	11	611	N/A	----	L	doublet	N/A	----	N/A	----	2	Chen_Rappsilber_QCLMS_xC3d4iC3d0_III	48756	1354.04	5	1.28	12.2	188954421
SVQLTEKRMoxDKbs3-d4ohVGK	1	650	SNLDEDIIAEENIVSR	1	727	H	doublet	L	doublet	N/A	----	N/A	----	2	Chen_Rappsilber_QCLMS_xC3d0iC3d4_III	39183	938.998	4	0.18	10.8	93249888
SVQLTEKR	1	650	SNLDEDIIAEENIVSR	1	727	N/A	----	N/A	----	H	singlet	N/A	----	2	Chen_Rappsilber_QCLMS_xC3bd0iC3d4_III	40292	973.514	3	0.3	12.1	93379506
SVQLTEKR	1	650	MoxDKVGKYPK	3	660	N/A	----	H	singlet	N/A	----	N/A	----	1	Chen_Rappsilber_QCLMS_xC3d4iC3d0_II	3784	546.557	4	0.1	8.2	188952705
SVQLTEKbs3-d4ohR	1	650	VTIKPAPETEKRPQDAK	11	1353	L&H	doublet	L&H	doublet	H	singlet	L	singlet	16	Chen_Rappsilber_QCLMS_xC3d4iC3d0_I	4920	793.202	4	-1.44	11.1	189080652
SVQLTEKbs3ohR	1	650	SNLDEDIIAEENIVSR	1	727	L&H	doublet	L&H	doublet	H	singlet	N/A	----	5	Chen_Rappsilber_QCLMS_xC3d0iC3d4_I	10281	1024.2	3	-0.26	11.4	189091117
SVQLTEKbs3-d4ohR	1	650	ASHLGLAR	2	720	L&H	doublet	L&H	doublet	H	singlet	L	singlet	16	Chen_Rappsilber_QCLMS_xC3d4iC3d0_II	6660	696.075	3	-0.64	11.7	188953437
SVQLTEKbs3-d4nh2R	1	650	VTIKPAPETEKRPQDAK	11	1353	L&H	doublet	L&H	doublet	H	singlet	L	singlet	15	Chen_Rappsilber_QCLMS_xC3d4iC3d0_I	4500	1056.94	3	-0.06	11.6	6017423
SVQLTEKbs3nh2R	1	650	VTIKbs3nh2PAPETEKRPQDAK	11	1353	L	doublet	L	doublet	N/A	----	N/A	----	4	Chen_Rappsilber_QCLMS_xC3d0iC3d4_III	28466	829.719	4	0.8	8.4	189091526
SVQLTEKbs3-d4nh2R	1	650	SNLDEDIIAEENIVSR	1	727	L&H	doublet	L&H	doublet	H	singlet	L	singlet	10	Chen_Rappsilber_QCLMS_xC3d4iC3d0_I	9338	1026.55	3	-0.06	13.5	6017366
SVQLTEKbs3-d4nh2R	1	650	QNQELKVR	6	839	H	singlet	N/A	----	N/A	----	L	singlet	2	Chen_Rappsilber_QCLMS_xC3d0iC3d4_III	27089	759.112	3	-0.34	10	188953145
SVQLTEKbs3nh2R	1	650	MDKVGKYPK	3	660	L	singlet	N/A	----	N/A	----	N/A	----	2	Chen_Rappsilber_QCLMS_xC3d0iC3d4_I	5491	580.323	4	-4.1	9.9	6012083
SVQLTEKbs3-d4nh2R	1	650	ASHLGLAR	2	720	L&H	doublet	L&H	doublet	H	singlet	L	singlet	22	Chen_Rappsilber_QCLMS_xC3d4iC3d0_II	6111	695.747	3	-0.09	11.9	188952860
SVQLTEKbs3nh2R	1	650	ASbs3ohHLGLARSNLDEDIIAEENIVSR	9	727	N/A	----	N/A	----	N/A	----	L	singlet	1	Chen_Rappsilber_QCLMS_xC3bd4iC3d0_II	10496	807.033	5	1.02	8.2	189059749
SVQLTEK	1	650	VTIKPAPETEKRPQDAK	11	1353	N/A	----	L	singlet	N/A	----	N/A	----	1	Chen_Rappsilber_QCLMS_xC3d4iC3d0_III	22284	713.146	4	-0.01	8.3	188954131
SVQLTEK	1	650	SNLDEDIIAEENIVSR	1	727	N/A	----	N/A	----	N/A	----	L	singlet	1	Chen_Rappsilber_QCLMS_xC3bd4iC3d0_III	43763	920.141	3	2.89	9.3	189091702
SVQLTEK	1	650	ASHLGLAR	2	720	N/A	----	L	singlet	H	singlet	L	singlet	5	Chen_Rappsilber_QCLMS_xC3bd0iC3d4_III	25824	590.674	3	0.75	11.9	188953395
SVQLTbs3nh2EKR	1	650	ASHLGLAR	2	720	N/A	----	N/A	----	N/A	----	L	singlet	1	Chen_Rappsilber_QCLMS_xC3bd4iC3d0_II	6229	520.05	4	-0.01	8.4	5980065
SSLSVPYVIVPLKTGLQEVEVK	13	882	HYLMoxWGLSSDFWGEKPNLSYIIGK	15	1593	N/A	----	N/A	----	N/A	----	H	singlet	1	Chen_Rappsilber_QCLMS_xC3bd4iC3d0_III	54084	1077.58	5	0.6	11.9	188952991
SSKITHR	3	1284	SEETKENEGFTVTAEGK	5	1303	L&H	doublet	L&H	doublet	H	doublet	L&H	doublet	12	Chen_Rappsilber_QCLMS_xC3d0iC3d4_I	4017	707.107	4	-1.46	12.1	188952709
SPMYSIITPNILR	1	1	MoxDRAHEAKIR	8	464	N/A	----	L	not quantified	H	doublet	H	doublet	9	Chen_Rappsilber_QCLMS_xC3bd4iC3d0_II	7951	963.518	3	-0.78	9.2	189070118
SPMYSIITPNILR	1	1	MDRAHEAKIR	8	464	H	not quantified	L	not quantified	L	doublet	H	doublet	8	Chen_Rappsilber_QCLMS_xC3bd4iC3d0_II	7976	958.186	3	-1.37	10	189070109
SPMYSIITPNILR	1	1	AHEAKIR	5	464	L	doublet	H	doublet	L	doublet	L&H	doublet	39	Chen_Rappsilber_QCLMS_xC3bd4iC3d0_II	8530	824.13	3	-1.62	10.9	189070088
SPMoxYSIITPNILR	1	1	MoxDRAHEAKIR	8	464	L	doublet	N/A	----	N/A	----	N/A	----	1	Chen_Rappsilber_QCLMS_xC3d0iC3d4_III	29686	967.508	3	-0.4	8.2	189091483
SPMoxYSIITPNILR	1	1	AHEAKIR	5	464	L	doublet	H	doublet	L	doublet	L	doublet	31	Chen_Rappsilber_QCLMS_xC3d4iC3d0_I	6445	829.463	3	0.29	10.8	188951840
SNLDEDIIAEENIVSR	1	727	VTIKPAPETEKRPQDAKNTMoxILEICcmTR	17	1359	N/A	----	N/A	----	L	singlet	H	singlet	3	Chen_Rappsilber_QCLMS_xC3bd0iC3d4_I	7825	1022.73	5	0.36	8	189059436
SNLDEDIIAEENIVSR	1	727	VTIKPAPETEKRPQDAKNTMILEICcmTR	17	1359	N/A	----	N/A	----	L	singlet	H	singlet	2	Chen_Rappsilber_QCLMS_xC3bd4iC3d0_II	10119	1020.33	5	0.19	8.9	189070245
SNLDEDIIAEENIVSR	1	727	VTIKPAPETEKRPQDAK	11	1353	L	singlet	N/A	----	N/A	----	N/A	----	5	Chen_Rappsilber_QCLMS_xC3d0iC3d4_I	7217	966.257	4	-0.8	11.1	189091175
SNLDEDIIAEENIVSR	1	727	VELLHNPAFCcmSLATTKR	14	857	N/A	----	N/A	----	L	singlet	H	singlet	30	Chen_Rappsilber_QCLMS_xC3bd4iC3d0_I	9800	1305.67	3	-0.7	12.4	189069992
SNLDEDIIAEENIVSR	1	727	TGLQEVEVKAAVYHHFISDGVRK	13	895	N/A	----	N/A	----	N/A	----	H	singlet	1	Chen_Rappsilber_QCLMS_xC3bd4iC3d0_II	11341	757.73	6	0	10.5	5984621
SNLDEDIIAEENIVSR	1	727	TFISPIKCcmR	7	1567	N/A	----	N/A	----	N/A	----	H	doublet	4	Chen_Rappsilber_QCLMS_xC3bd4iC3d0_I	9719	1027.2	3	-0.59	11.6	189069953
SNLDEDIIAEENIVSR	1	727	RPQDAKNTMoxILEICcmTR	6	1359	N/A	----	N/A	----	L	singlet	H	singlet	5	Chen_Rappsilber_QCLMS_xC3bd0iC3d4_I	8538	979.741	4	-0.28	11.6	189059435
SNLDEDIIAEENIVSR	1	727	RPQDAKNTMILEICcmTR	6	1359	N/A	----	N/A	----	L	singlet	H	singlet	7	Chen_Rappsilber_QCLMS_xC3bd4iC3d0_I	9925	976.749	4	0.11	10.2	189069970
SNLDEDIIAEENIVSR	1	727	AAVYHHFISDGVRK	4	895	N/A	----	N/A	----	L	singlet	H	singlet	10	Chen_Rappsilber_QCLMS_xC3bd0iC3d4_II	9604	1185.27	3	0.82	10.9	189059541
SNLDEDIIAEENIVSR	1	727	AAVYHHFISDGVR	9	900	N/A	----	N/A	----	L	singlet	N/A	----	3	Chen_Rappsilber_QCLMS_xC3bd0iC3d4_III	43640	857.181	4	1.35	10.1	188953717
SNLDEDIIAEENIVSR	1	727	AAVYHHFISDGVR	4	895	N/A	----	N/A	----	L	singlet	H	singlet	2	Chen_Rappsilber_QCLMS_xC3bd4iC3d0_III	43585	858.187	4	1.46	11.7	188952509
SLKVVPEGIR	3	908	SEETKENEGFTVTAEGK	5	1303	L	doublet	L	doublet	N/A	----	L	doublet	3	Chen_Rappsilber_QCLMS_xC3d4iC3d0_I	5844	773.401	4	-0.19	9.1	189091207
SLKVVPEGIR	3	908	AKDQLTCcmNKFDLK	2	1331	H	not quantified	L	not quantified	L	doublet	L&H	doublet	23	Chen_Rappsilber_QCLMS_xC3d4iC3d0_III	29993	939.184	3	-0.85	11.8	188951615
SLKVVPEGIR	3	908	AKDQLTCcmNKbs3nh2FDLK	2	1331	H	doublet	L	doublet	N/A	----	N/A	----	3	Chen_Rappsilber_QCLMS_xC3d4iC3d0_III	35317	990.883	3	0.58	9.2	188951800
SLKVVPEGIR	3	908	AKDQLTCcmNK	2	1331	L&H	doublet	L	doublet	H	doublet	H	doublet	18	Chen_Rappsilber_QCLMS_xC3d0iC3d4_III	24787	772.768	3	-0.07	10.3	188954065
SGQSEDRQPVPGQQMTLKIEGDHGAR	18	562	SEFPESWLWNVEDLKEPPKNGISTK	19	761	H	doublet	L	doublet	H	doublet	N/A	----	4	Chen_Rappsilber_QCLMS_xC3d4iC3d0_III	40645	982.32	6	0.26	8.2	189091422
SGQSEDRQPVPGQQMTLKIEGDHGAR	18	562	SEFPESWLWNVEDLKbs3ohEPPKNGISTK	19	761	L&H	not quantified	N/A	----	L&H	doublet	L&H	doublet	12	Chen_Rappsilber_QCLMS_xC3d0iC3d4_III	43684	1209.8	5	2.45	13	188955077
SGQSEDRQPVPGQQMTLKIEGDHGAR	18	562	SEFPESWLWNVEDLKbs3-d4nh2EPPKNGISTK	19	761	L&H	not quantified	L	not quantified	L&H	doublet	L&H	doublet	37	Chen_Rappsilber_QCLMS_xC3d0iC3d4_III	43131	1211.21	5	0.45	13.3	188953541
SGQSEDRQPVPGQQMoxTLKIEGDHGAR	18	562	SEFPESWLWNVEDLKbs3nh2EPPKNGISTK	19	761	L&H	not quantified	L	not quantified	L&H	doublet	H	doublet	30	Chen_Rappsilber_QCLMS_xC3d0iC3d4_III	41106	1010.84	6	1.03	11.3	188954459
SGIPIVTSPYQIHFTKTPK	16	337	IWDVVEKADIGCcmTPGSGK	7	600	H	doublet	L	doublet	L	doublet	L&H	doublet	10	Chen_Rappsilber_QCLMS_xC3bd4iC3d0_III	40853	1046.55	4	1.74	8.9	188954938
SGIPIVTSPYQIHFTK	10	331	IWDVVEKADIGCcmTPGSGK	7	600	H	not quantified	L	not quantified	N/A	----	H	doublet	5	Chen_Rappsilber_QCLMS_xC3d0iC3d4_III	40897	1287.68	3	1.82	8.3	188952070
SDDKVTLEER	4	1504	LDKACcmEPGVDYVYK	3	1513	L&H	doublet	L	doublet	L	doublet	L	doublet	13	Chen_Rappsilber_QCLMS_xC3d0iC3d4_III	28581	997.159	3	-0.43	10.7	188952162
Sbs3ohVQLTEKR	7	656	SNLDEDIIAEENIVSR	1	727	L	doublet	N/A	----	N/A	----	N/A	----	1	Chen_Rappsilber_QCLMS_xC3d0iC3d4_I	10316	1024.2	3	-0.26	12.1	6012493
Sbs3-d4ohVQLTEKR	7	656	MoxDKVGKYPK	3	660	L	singlet	H	singlet	N/A	----	N/A	----	12	Chen_Rappsilber_QCLMS_xC3d4iC3d0_I	5231	781.774	3	-0.41	10.6	188952830
Sbs3ohVQLTEKR	7	656	MDKVGKYPK	3	660	L	singlet	H	singlet	N/A	----	N/A	----	4	Chen_Rappsilber_QCLMS_xC3d0iC3d4_I	6174	773.759	3	-0.2	9.3	188955605
Sbs3-d4ohVQLTEKR	7	656	ASHLGLAR	2	720	L&H	doublet	L&H	doublet	H	singlet	L	singlet	13	Chen_Rappsilber_QCLMS_xC3d4iC3d0_II	6828	696.074	3	-0.89	10.3	188952349
Sbs3ohVQLTEK	5	654	RMDKVGKYPK	4	660	L	singlet	N/A	----	N/A	----	N/A	----	2	Chen_Rappsilber_QCLMS_xC3d0iC3d4_I	6206	773.759	3	-0.2	8.4	6012080
Sbs3nh2VQLTEKR	7	656	SNLDEDIIAEENIVSR	1	727	L	doublet	L&H	doublet	N/A	----	L	singlet	5	Chen_Rappsilber_QCLMS_xC3d0iC3d4_I	9864	1023.87	3	-0.11	11.7	189091122
Sbs3nh2VQLTEKR	7	656	MoxDKVGKYPK	3	660	L	singlet	N/A	----	N/A	----	N/A	----	1	Chen_Rappsilber_QCLMS_xC3d0iC3d4_I	5161	778.763	3	-0.13	8	188951579
Sbs3nh2VQLTEKR	7	656	MDKVGKYPK	3	660	L	singlet	N/A	----	N/A	----	N/A	----	1	Chen_Rappsilber_QCLMS_xC3d0iC3d4_I	5499	773.428	3	-4.36	9.2	6012076
Sbs3-d4nh2VQLTEKR	7	656	ASHLGLAR	2	720	L&H	doublet	L&H	doublet	H	singlet	L	singlet	19	Chen_Rappsilber_QCLMS_xC3d0iC3d4_III	28516	695.747	3	0.48	10.3	189080663
RMoxDKVGK	4	660	FISLGEACcmKbs3nh2KVFLDCcmCcmNYITELR	10	700	N/A	----	N/A	----	N/A	----	L	singlet	1	Chen_Rappsilber_QCLMS_xC3bd4iC3d0_III	43203	995.255	4	0	8.4	189091822
RMDKVGK	4	660	FISLGEACcmKbs3-d4nh2KVFLDCcmCcmNYITELRR	10	700	H	singlet	N/A	----	N/A	----	L	singlet	3	Chen_Rappsilber_QCLMS_xC3d0iC3d4_III	41326	826.037	5	0.13	8	188952089
QPVPGQQMTLKIEGDHGAR	11	562	SEFPESWLWNVEDLKbs3nh2EPPKNGISTK	19	761	L&H	doublet	L	doublet	L&H	doublet	N/A	----	11	Chen_Rappsilber_QCLMS_xC3d4iC3d0_III	47044	1321.92	4	-3.57	9.7	188952582
QPVPGQQMoxTLKIEGDHGAR	11	562	SEFPESWLWNVEDLKbs3-d4nh2EPPKNGISTK	19	761	N/A	----	L	doublet	N/A	----	H	doublet	2	Chen_Rappsilber_QCLMS_xC3bd4iC3d0_III	43600	1327.93	4	1.09	8.4	188952969
QNQELKVR	6	839	RPQDAKNTMoxILEICcmTR	6	1359	N/A	----	N/A	----	L	doublet	H	doublet	4	Chen_Rappsilber_QCLMS_xC3bd4iC3d0_II	5746	780.166	4	-0.9	10.6	189070122
QNQELKVR	6	839	RPQDAKNTMILEICcmTR	6	1359	N/A	----	N/A	----	L	doublet	H	doublet	3	Chen_Rappsilber_QCLMS_xC3bd0iC3d4_II	6168	775.161	4	-0.4	9.8	189059502
QNQELKVR	6	839	AAVYHHFISDGVR	4	895	N/A	----	L	doublet	H	doublet	N/A	----	3	Chen_Rappsilber_QCLMS_xC3bd0iC3d4_III	30148	876.472	3	0.4	10.7	188954553
QKPDGVFQEDAPVIHQEMoxIGGLR	2	1091	NNNEKDMoxALTAFVLISLQEAK	5	1117	L	doublet	N/A	----	L&H	doublet	L	doublet	13	Chen_Rappsilber_QCLMS_xC3bd0iC3d4_III	47994	1271.4	4	1.44	14.7	188953733
QKPDGVFQEDAPVIHQEMoxIGGLR	2	1091	DICcmEEQVNSLPGSITKAGDFLEANYMNLQR	16	1149	L	doublet	N/A	----	N/A	----	N/A	----	2	Chen_Rappsilber_QCLMS_xC3d0iC3d4_III	48345	1226.8	5	2.01	11.3	189091659
QKPDGVFQEDAPVIHQEMIGGLR	2	1091	NNNEKDMoxALTAFVLISLQEAK	5	1117	N/A	----	N/A	----	L	doublet	N/A	----	1	Chen_Rappsilber_QCLMS_xC3bd0iC3d4_III	49781	1014.12	5	1.82	10.1	189092185
QKPDGVFQEDAPVIHQEMIGGLR	2	1091	NNNEKDMALTAFVLISLQEAK	5	1117	L	doublet	L	doublet	L	doublet	L&H	doublet	9	Chen_Rappsilber_QCLMS_xC3bd0iC3d4_III	51230	1010.92	5	2.53	11.7	189092175
QKPDGVFQEDAPVIHQEMIGGLR	2	1091	DICcmEEQVNSLPGSITKAGDFLEANYMNLQR	16	1149	N/A	----	L	singlet	N/A	----	N/A	----	1	Chen_Rappsilber_QCLMS_xC3d4iC3d0_III	50424	1223.6	5	1.65	13.6	189091455
QDSLSSQNQLGVLPLSWDIPELVNMoxGQWKIR	29	183	LTQSKIWDVVEK	5	593	N/A	----	N/A	----	L	doublet	N/A	----	1	Chen_Rappsilber_QCLMS_xC3bd0iC3d4_III	53772	1288.43	4	2.4	9.3	188953739
MoxDKVGKYPK	3	660	KVFLDCcmCcmNYITELRR	1	700	N/A	----	L	doublet	H	singlet	N/A	----	2	Chen_Rappsilber_QCLMS_xC3bd0iC3d4_III	29654	642.735	5	-0.44	8.6	188954386
MoxDKVGKYPK	3	660	FISLGEACcmKbs3-d4ohKVFLDCcmCcmNYITELRR	10	700	N/A	----	N/A	----	H	singlet	L	singlet	2	Chen_Rappsilber_QCLMS_xC3bd0iC3d4_III	42589	875.856	5	1.48	7.5	188953971
MoxDKVGKYPK	3	660	FISLGEACcmKbs3-d4nh2KVFLDCcmCcmNYITELRR	10	700	L&H	doublet	L&H	doublet	H	singlet	N/A	----	10	Chen_Rappsilber_QCLMS_xC3bd0iC3d4_III	41667	875.658	5	0.53	9.6	188953943
MDKVGKYPK	3	660	FISLGEACcmKbs3-d4nh2KVFLDCcmCcmNYITELRR	10	700	H	doublet	N/A	----	N/A	----	N/A	----	1	Chen_Rappsilber_QCLMS_xC3d0iC3d4_III	41286	727.217	6	-0.19	7.8	188951847
MDKVGKbs3nh2YPK	3	660	KVFLDCcmCcmNYITELRR	1	700	L&H	doublet	N/A	----	N/A	----	L	singlet	4	Chen_Rappsilber_QCLMS_xC3bd4iC3d0_III	34280	669.751	5	1.75	8.1	189091779
MDKVGK	3	660	KVFLDCcmCcmNYITELRR	1	700	N/A	----	L	singlet	H	not quantified	L	singlet	3	Chen_Rappsilber_QCLMS_xC3bd0iC3d4_III	31861	935.819	3	0.62	8.3	188954564
MDKVGK	3	660	FISLGEACcmKbs3nh2KVFLDCcmCcmNYITELRR	10	700	L	doublet	L	doublet	H	singlet	N/A	----	3	Chen_Rappsilber_QCLMS_xC3d4iC3d0_III	43936	991.258	4	1.2	9.1	188952837
MDKbs3nh2VGKYPK	6	663	FISLGEACcmKKVFLDCcmCcmNYITELRR	10	700	N/A	----	N/A	----	N/A	----	L	singlet	1	Chen_Rappsilber_QCLMS_xC3bd4iC3d0_III	42045	870.85	5	1.21	9.2	188953543
LVKVQLSNDFDEYIMoxAIEQTIK	3	1529	EALKLEEKK	8	1577	L	doublet	L	doublet	L	doublet	H	doublet	19	Chen_Rappsilber_QCLMS_xC3d4iC3d0_III	51220	960.268	4	1.26	11.6	188954222
LVKVQLSNDFDEYIMAIEQTIK	3	1529	EALKLEEKK	8	1577	L	doublet	L	doublet	L	doublet	L	doublet	16	Chen_Rappsilber_QCLMS_xC3d0iC3d4_III	50793	1274.69	3	2.73	11.7	188955452
LSINTHPSQKPLSITVR	10	396	ADIGCcmTPGSGKDYAGVFSDAGLTFTSSSGQQTAQR	11	611	H	doublet	L	doublet	H	doublet	L	doublet	10	Chen_Rappsilber_QCLMS_xC3bd4iC3d0_III	39269	1392.2	4	1.91	10.2	188953423
LSINTHPSQKPLSITVR	10	396	ADIGCcmTPGSGKbs3ohDYAGVFSDAGLTFTSSSGQQTAQR	9	609	N/A	----	N/A	----	N/A	----	L	doublet	1	Chen_Rappsilber_QCLMS_xC3bd4iC3d0_III	42100	1145.17	5	2.06	8	189092005
LSINTHPSQKPLSITVR	10	396	ADIGCcmTPGSGKbs3-d4nh2DYAGVFSDAGLTFTSSSGQQTAQR	9	609	N/A	----	N/A	----	H	doublet	N/A	----	1	Chen_Rappsilber_QCLMS_xC3bd0iC3d4_III	40643	1146.59	5	2.21	7.8	189080962
LKGPLLNK	2	1181	WEDPGKQLYNVEATSYALLALLQLKDFDFVPPVVR	25	1222	L	doublet	N/A	----	H	singlet	N/A	----	2	Chen_Rappsilber_QCLMS_xC3d0iC3d4_III	54846	843.302	6	1.62	9.2	189091630
LKGPLLNK	2	1181	QLYNVEATSYALLALLQLKDFDFVPPVVR	19	1222	L	doublet	L	doublet	H	doublet	L	doublet	9	Chen_Rappsilber_QCLMS_xC3d0iC3d4_III	54792	869.297	5	2.34	10.7	188955001
LESEETMVLEAHDAQGDVPVTVTVHDFPGKK	30	43	RQGALELIKK	9	1028	N/A	----	N/A	----	L	singlet	H	singlet	4	Chen_Rappsilber_QCLMS_xC3bd4iC3d0_II	8618	780.083	6	0.5	9.3	189070230
LESEETMVLEAHDAQGDVPVTVTVHDFPGKK	30	43	QGALELIKKbs3-d4nh2GYTQQLAFR	8	1028	N/A	----	N/A	----	L	doublet	L&H	doublet	10	Chen_Rappsilber_QCLMS_xC3bd4iC3d0_III	43728	1149.41	5	2.22	8.9	188953330
LESEETMVLEAHDAQGDVPVTVTVHDFPGKK	30	43	QGALELIKK	8	1028	N/A	----	N/A	----	L	doublet	N/A	----	1	Chen_Rappsilber_QCLMS_xC3bd0iC3d4_III	37727	1129.59	4	2.09	8.1	189092139
LESEETMVLEAHDAQGDVPVTVTVHDFPGK	3	16	IFTVNHKLLPVGR	3	133	L	doublet	L	doublet	L&H	doublet	L	doublet	15	Chen_Rappsilber_QCLMS_xC3bd0iC3d4_II	8949	977.109	5	1.02	10.2	189059568
LESEETMoxVLEAHDAQGDVPVTVTVHDFPGKK	23	43	QGALELIKKbs3nh2GYTQQLAFR	8	1028	N/A	----	N/A	----	L	doublet	L&H	doublet	5	Chen_Rappsilber_QCLMS_xC3bd4iC3d0_II	10572	959.333	6	-0.29	7.4	189059771
LESEETMoxVLEAHDAQGDVPVTVTVHDFPGKK	30	43	QGALELIKK	8	1028	H	singlet	L	singlet	N/A	----	N/A	----	12	Chen_Rappsilber_QCLMS_xC3d0iC3d4_I	7786	907.875	5	-1.12	10	188954174
LESEETMoxVLEAHDAQGDVPVTVTVHDFPGK	6	19	IFTVNHKLLPVGR	7	133	N/A	----	N/A	----	H	doublet	N/A	----	1	Chen_Rappsilber_QCLMS_xC3bd0iC3d4_III	35748	701.083	7	0.72	7.6	188954126
LESEETMoxVLEAHDAQGDVPVTVTVHDFPGK	3	16	IFTVNHKLLPVGR	7	133	N/A	----	N/A	----	N/A	----	L	doublet	2	Chen_Rappsilber_QCLMS_xC3bd4iC3d0_II	8637	980.309	5	1.2	9.7	189059761
KVFLDCcmCcmNYITELRR	1	700	YISKYELDK	4	1409	N/A	----	L	singlet	H	singlet	L	singlet	5	Chen_Rappsilber_QCLMS_xC3bd4iC3d0_II	8494	821.419	4	0.41	9.9	189059746
KVFLDCcmCcmNYITELR	1	700	YISKYELDK	4	1409	N/A	----	L	singlet	H	singlet	L	singlet	4	Chen_Rappsilber_QCLMS_xC3bd4iC3d0_II	9293	1042.86	3	0.46	10.8	189059736
KVEGTAFVIFGIQDGEQR	1	242	RHQQTVTIPPKSSLSVPYVIVPLK	11	869	H	doublet	L	doublet	H	doublet	L	doublet	21	Chen_Rappsilber_QCLMS_xC3d0iC3d4_III	42972	1206.43	4	0.84	14.2	188952834
KVEGTAFVIFGIQDGEQR	1	242	HQQTVTIPPKSSLSVPYVIVPLK	10	869	H	doublet	L	doublet	H	doublet	L	doublet	57	Chen_Rappsilber_QCLMS_xC3bd0iC3d4_III	46156	934.123	5	1.14	13.5	189080900
KSLKbs3-d4ohVVPEGIR	1	905	YELDKAFSDR	5	1414	L	singlet	H	singlet	N/A	----	N/A	----	2	Chen_Rappsilber_QCLMS_xC3d4iC3d0_I	7684	693.392	4	-0.02	10.9	188952074
KSLK	1	905	YELDKAFSDR	5	1414	L	singlet	H	singlet	N/A	----	N/A	----	7	Chen_Rappsilber_QCLMS_xC3d4iC3d0_I	4965	620.673	3	-0.59	9.4	188954383
KNK	1	586	LTQSKIWDVVEK	5	593	H	doublet	L	doublet	H	doublet	H	doublet	8	Chen_Rappsilber_QCLMS_xC3d4iC3d0_II	5714	493.783	4	0.09	11.2	188954735
KNK	1	586	IWDVVEKADIGCcmTPGSGK	7	600	N/A	----	L	doublet	L	doublet	H	doublet	8	Chen_Rappsilber_QCLMS_xC3d4iC3d0_I	5852	615.322	4	-0.07	9.8	188955231
KLVLSSEK	1	44	RQGALELIKK	9	1028	N/A	----	N/A	----	N/A	----	H	singlet	3	Chen_Rappsilber_QCLMS_xC3bd4iC3d0_III	26553	440.878	5	1.06	10.1	188953627
KLVLSSEK	1	44	QPSSAFAAFVKR	11	1049	N/A	----	L	singlet	H	singlet	L	singlet	3	Chen_Rappsilber_QCLMS_xC3d4iC3d0_III	33010	783.778	3	0.46	9.2	188951688
KLVLSSEK	1	44	QGALELIKKbs3-d4nh2GYTQQLAFR	8	1028	N/A	----	N/A	----	N/A	----	L&H	doublet	4	Chen_Rappsilber_QCLMS_xC3bd4iC3d0_II	10334	1089.98	3	0.26	9.8	189070139
KLVLSSEK	1	44	QGALELIKK	8	1028	H	singlet	L	singlet	L	doublet	H	doublet	18	Chen_Rappsilber_QCLMS_xC3bd4iC3d0_I	6112	682.09	3	-0.59	10.4	5982160
KLVLSSEK	1	44	LKGPLLNK	2	1181	H	singlet	L	singlet	L	doublet	H	doublet	12	Chen_Rappsilber_QCLMS_xC3bd4iC3d0_II	5672	482.559	4	-0.74	11.4	189070067
KLVLSSEK	1	44	FGLEKR	5	1019	N/A	----	N/A	----	L	doublet	H	doublet	3	Chen_Rappsilber_QCLMS_xC3bd0iC3d4_II	5442	597.352	3	0.24	11	189059456
KLVLSSEK	1	44	EFKSEKbs3-d4ohGR	3	75	H	doublet	L&H	doublet	L&H	doublet	L&H	doublet	15	Chen_Rappsilber_QCLMS_xC3d4iC3d0_I	5079	547.069	4	-1.85	10.4	188953514
KLVLSSEK	1	44	EFKSEKbs3nh2GR	3	75	L&H	doublet	L&H	doublet	L&H	doublet	L&H	doublet	27	Chen_Rappsilber_QCLMS_xC3d0iC3d4_I	5024	726.079	3	-0.61	10.8	188951529
KLVLSSEK	1	44	EFKSEK	3	75	H	doublet	L	doublet	L&H	doublet	H	doublet	11	Chen_Rappsilber_QCLMS_xC3d4iC3d0_I	3722	452.757	4	-0.02	9.5	188951527
KLVLSSEK	1	44	EFKbs3ohSEKGR	6	75	N/A	----	N/A	----	H	doublet	L	doublet	2	Chen_Rappsilber_QCLMS_xC3bd4iC3d0_I	5331	726.405	3	-2.49	7.7	5978293
KLVLSSEK	1	44	DKNR	2	1195	H	singlet	L	singlet	H	doublet	H	doublet	13	Chen_Rappsilber_QCLMS_xC3bd4iC3d0_I	2914	526.312	3	0.31	10.2	189069913
KCcmCcmEDGMR	1	670	QPSSAFAAFVKR	11	1049	L	singlet	H	singlet	N/A	----	N/A	----	4	Chen_Rappsilber_QCLMS_xC3d0iC3d4_I	6147	626.048	4	-0.52	7.2	189091100
KCcmCcmEDGMoxR	1	670	QPSSAFAAFVKR	11	1049	L	singlet	H	singlet	N/A	----	N/A	----	8	Chen_Rappsilber_QCLMS_xC3d0iC3d4_I	5641	630.047	4	-1.26	8.1	188951897
ISLPESLKR	8	267	YISKYELDKAFSDR	4	1409	N/A	----	N/A	----	L	doublet	L	doublet	2	Chen_Rappsilber_QCLMS_xC3bd4iC3d0_II	9258	583.717	5	0.04	10.5	189059733
ISLPESLKR	8	267	YISKYELDK	4	1409	H	singlet	L	singlet	H	doublet	L&H	doublet	18	Chen_Rappsilber_QCLMS_xC3bd4iC3d0_II	7401	781.443	3	-0.97	9.9	189070087
ISLPESLKR	8	267	SVQLTEKbs3ohR	1	650	L	singlet	H	singlet	N/A	----	N/A	----	3	Chen_Rappsilber_QCLMS_xC3d0iC3d4_I	8187	766.108	3	-1.01	11.9	6012060
ISLPESLKR	8	267	SVQLTEKbs3-d4nh2R	1	650	L	singlet	H	singlet	N/A	----	N/A	----	4	Chen_Rappsilber_QCLMS_xC3d4iC3d0_I	7081	768.464	3	-0.76	11.1	188953524
ISLPESLKR	8	267	KVLLDGVQNLRAEDLVGK	1	283	L	doublet	L&H	doublet	L	doublet	H	doublet	34	Chen_Rappsilber_QCLMS_xC3d0iC3d4_III	37716	1049.61	3	1.66	13	188955295
ISLPESLKR	6	265	KVLLDGVQNLRAEDLVGK	1	283	N/A	----	N/A	----	L	doublet	L&H	doublet	7	Chen_Rappsilber_QCLMS_xC3bd4iC3d0_II	8911	1050.95	3	-0.4	9.9	5984034
ISLPESLKR	8	267	KVLLDGVQNLR	1	283	L	doublet	H	doublet	L	doublet	H	doublet	34	Chen_Rappsilber_QCLMS_xC3bd0iC3d4_I	7505	609.365	4	-0.3	11.4	189059405
IFTVNHKLLPVGR	7	133	KGICcmVADPFEVTVMQDFFIDLR	1	791	N/A	----	L	doublet	L	doublet	L	doublet	5	Chen_Rappsilber_QCLMS_xC3bd4iC3d0_III	53390	847.057	5	2.47	9.5	188951966
IFTVNHKLLPVGR	7	133	DSITTWEILAVSMSDKK	16	790	H	doublet	L	doublet	L&H	doublet	L	doublet	23	Chen_Rappsilber_QCLMS_xC3bd4iC3d0_III	47689	1185.65	3	2.28	12.1	189091784
IFTVNHKLLPVGR	7	133	DSITTWEILAVSMoxSDKK	16	790	L&H	doublet	L	doublet	L	doublet	L	doublet	14	Chen_Rappsilber_QCLMS_xC3d4iC3d0_III	43176	1190.98	3	3.19	11.1	188951744
GVFVLNKK	7	585	LTQSKIWDVVEK	5	593	N/A	----	N/A	----	L	doublet	N/A	----	2	Chen_Rappsilber_QCLMS_xC3bd0iC3d4_II	8612	829.812	3	-0.08	10.2	189059481
FYYIYNEKGLEVTITAR	8	227	ISLPESLKR	8	267	N/A	----	N/A	----	N/A	----	H	doublet	2	Chen_Rappsilber_QCLMS_xC3bd4iC3d0_III	41691	1088.6	3	0.31	8.7	188952477
FYHPEKEDGKLNK	6	1475	TFISPIKCcmR	7	1567	N/A	----	N/A	----	L	doublet	H	doublet	5	Chen_Rappsilber_QCLMS_xC3bd0iC3d4_III	25757	955.166	3	0.84	11	188954055
FYHPEKEDGKLNK	10	1479	EALKLEEK	4	1573	L	singlet	H	singlet	N/A	----	N/A	----	4	Chen_Rappsilber_QCLMS_xC3d4iC3d0_II	4403	677.114	4	0.02	9	188953187
FYHPEKEDGK	6	1475	TFISPIKCcmR	7	1567	N/A	----	L	singlet	L	doublet	H	doublet	3	Chen_Rappsilber_QCLMS_xC3bd4iC3d0_III	26086	838.1	3	0.26	9	188953638
FYHPEKbs3-d4nh2EDGKLNK	10	1479	EALKLEEK	4	1573	L	singlet	H	singlet	N/A	----	N/A	----	8	Chen_Rappsilber_QCLMS_xC3d4iC3d0_I	5056	716.891	4	-3.34	8.7	188952009
FSCcmQR	2	684	QNQELKVR	6	839	H	singlet	L	singlet	H	singlet	L	singlet	9	Chen_Rappsilber_QCLMS_xC3d4iC3d0_II	3271	616.984	3	-1.22	10.8	188951575
FLYGKKVEGTAFVIFGIQDGEQR	6	242	RHQQTVTIPPKSSLSVPYVIVPLK	11	869	N/A	----	N/A	----	N/A	----	L	doublet	1	Chen_Rappsilber_QCLMS_xC3bd4iC3d0_III	50996	1086.21	5	1.97	8.5	188953362
FLYGKKbs3-d4nh2VEGTAFVIFGIQDGEQR	5	241	HQQTVTIPPKSSLSVPYVIVPLK	10	869	N/A	----	N/A	----	N/A	----	H	doublet	2	Chen_Rappsilber_QCLMS_xC3bd4iC3d0_III	50176	1359.27	4	1.83	11.8	188953031
FLYGKK	5	241	KCcmCcmEDGMRENPMR	1	670	N/A	----	N/A	----	H	singlet	N/A	----	1	Chen_Rappsilber_QCLMS_xC3bd0iC3d4_II	4221	645.559	4	-0.55	7.5	189069861
FLYGKK	5	241	KCcmCcmEDGMRENPMoxR	1	670	N/A	----	N/A	----	H	singlet	L	singlet	2	Chen_Rappsilber_QCLMS_xC3bd4iC3d0_II	3897	648.552	4	-0.73	6.3	189059704
FLYGKK	5	241	KCcmCcmEDGMR	1	670	N/A	----	L	singlet	H	singlet	L	singlet	8	Chen_Rappsilber_QCLMS_xC3d4iC3d0_II	4155	649.975	3	-0.43	8.1	188954987
FLYGKK	5	241	KCcmCcmEDGMoxR	1	670	H	singlet	N/A	----	H	singlet	L	singlet	8	Chen_Rappsilber_QCLMS_xC3bd4iC3d0_II	3427	655.307	3	-0.1	9.5	189059658
FLYGKK	3	241	HQQTVTIPPKSSLSVPYVIVPLK	10	869	N/A	----	N/A	----	L	doublet	H	doublet	6	Chen_Rappsilber_QCLMS_xC3bd4iC3d0_II	9651	857.752	4	-0.77	8.8	189070147
FISLGEACcmKK	9	699	YISKYELDK	4	1409	H	singlet	L	singlet	H	singlet	L	singlet	7	Chen_Rappsilber_QCLMS_xC3bd0iC3d4_II	6295	818.103	3	-1.59	10.5	189069855
FISLGEACcmKK	9	699	RPQDAKNTMILEICcmTR	6	1359	N/A	----	L	singlet	N/A	----	L	singlet	2	Chen_Rappsilber_QCLMS_xC3d4iC3d0_III	35067	809.672	4	0.64	9.1	189091232
FGLEKR	5	1019	KGYTQQLAFR	1	1029	N/A	----	N/A	----	L	doublet	H	doublet	7	Chen_Rappsilber_QCLMS_xC3bd0iC3d4_II	6065	700.053	3	0.32	11.7	189059466
EYVLPSFEVIVEPTEKFYYIYNEK	16	219	TKKQELSEAEQATR	3	406	N/A	----	L	doublet	N/A	----	N/A	----	1	Chen_Rappsilber_QCLMS_xC3d4iC3d0_III	47370	1189.61	4	1.83	10.9	188952551
EYVLPSFEVIVEPTEKFYYIYNEK	16	219	TKbs3-d4nh2KQELSEAEQATR	3	406	L	doublet	L&H	doublet	L&H	doublet	L&H	doublet	12	Chen_Rappsilber_QCLMS_xC3bd4iC3d0_III	50514	1230.39	4	1.52	12	188951733
EYVLPSFEVIVEPTEKFYYIYNEK	16	219	KQELSEAEQATR	1	406	H	doublet	L	doublet	H	doublet	L	doublet	8	Chen_Rappsilber_QCLMS_xC3d4iC3d0_III	49707	1509.43	3	2.02	10.7	189091373
EYVLPSFEVIVEPTEKFYYIYNEK	16	219	GVFVLNKK	7	585	N/A	----	L	doublet	N/A	----	N/A	----	4	Chen_Rappsilber_QCLMS_xC3d4iC3d0_III	52266	1347.71	3	2.02	9	188955684
EGVQKEDIPPADLSDQVPDTESETR	5	937	SSKITHR	3	1284	H	doublet	L	doublet	L	doublet	L	doublet	62	Chen_Rappsilber_QCLMS_xC3bd0iC3d4_I	4757	930.96	4	-0.03	9.5	189059422
EFKSEKbs3-d4nh2GR	3	75	IHWESASLLR	5	1293	N/A	----	N/A	----	L	singlet	H	singlet	3	Chen_Rappsilber_QCLMS_xC3bd4iC3d0_III	32173	831.464	3	0.57	8.4	188954248
EFKbs3-d4ohSEKGR	6	75	IHWESASLLR	5	1293	N/A	----	N/A	----	N/A	----	H	singlet	3	Chen_Rappsilber_QCLMS_xC3bd4iC3d0_II	7895	831.791	3	-0.5	8.5	5983814
EALKLEEKK	8	1577	HYLMoxWGLSSDFWGEKPNLSYIIGK	15	1593	N/A	----	N/A	----	N/A	----	L	doublet	1	Chen_Rappsilber_QCLMS_xC3bd4iC3d0_III	46562	1021.28	4	-0.07	8.1	188954879
DSCcmVGSLVVKSGQSEDR	10	544	QPVPGQQMoxTLKIEGDHGAR	11	562	N/A	----	L	doublet	N/A	----	N/A	----	3	Chen_Rappsilber_QCLMS_xC3d4iC3d0_III	28318	808.4	5	1.73	8.9	188953011
DICcmEEQVNSLPGSITK	13	1146	AGDFLEANYMoxNLQR	9	1158	N/A	----	N/A	----	L	doublet	N/A	----	1	Chen_Rappsilber_QCLMS_xC3bd0iC3d4_III	53825	896.928	4	0.45	9.5	189092087
ASHLGLAR	2	720	SNLDEDIIAEENIVSR	1	727	L&H	doublet	L&H	doublet	H	singlet	L	singlet	29	Chen_Rappsilber_QCLMS_xC3d0iC3d4_I	8474	695.362	4	-0.49	11.3	6012322
ASHLGLAR	2	720	QNQELKVR	6	839	N/A	----	L	singlet	H	singlet	L	singlet	7	Chen_Rappsilber_QCLMS_xC3bd4iC3d0_II	4321	494.781	4	-0.06	9.3	189059660
SNLDEDIIAEENIVSR	1	727	QNQELKVR	6	839	H	singlet	N/A	----	N/A	----	N/A	----	1	Chen_Rappsilber_QCLMS_xC3d0iC3d4_I	8496	991.52	3	-0.35	11.12	5973886
QPSSAFAAFVKR	11	1049	YISKYELDK	4	1409	L	singlet	N/A	----	N/A	----	N/A	----	1	Chen_Rappsilber_QCLMS_xC3d0iC3d4_III	34286	868.795	3	-0.25	8.37	93245945
[1]. "L" indicates an identification as BS3-d4 cross-linked version; "H" indicates an identifications as BS3-d4 cross-linked version; "L&H" indicates cross-linked peptides identified as both BS3 and BS3-d4 cross-linked versions.
