# Supplementary material for: Structure of Complement C3(H2O) Revealed By Quantitative Cross-Linking/Mass Spectrometry And Modeling
Source: Mol Cell Proteomics. 2016 Jun 1;15(8):2730–43. doi: 10.1074/mcp.M115.056473 (PMC4974347; doi:10.1074/mcp.M115.056473)
Supplement: Supplemental Data [file 10.1074_M115.056473_mcp.M115.056473-2.xlsx]

## Sheet: Rappsilber_Resubmission_TableS2
Residue 1	Domain 1	Peptide Chain 1	Residue 2	Domian 2	Peptide Chain 2	Linkage type	log2(C3(H2O)/C3)	log2(C3b/C3(H2O))	Quantiation summary	C-α distance in C3 PDB|2a73 (Å)	Substiltute residue 1	C-α distance in C3b PDB|2i07(Å)	Substiltute residue 2
1049	TED	alpha	1409	MG8	alpha	Between domains	C3 unique	N/A	C3 Unique	11.7571		122.599
1346	MG8	alpha	1475	Anchor	alpha	Between domains	C3 unique	N/A	C3 Unique	12.1088		12.8104
1479	Anchor	alpha	1573	C345C	alpha	Between domains	C3 unique	N/A	C3 Unique	12.4237		23.3295
267	MG3	beta	650	ANA	alpha	Between domains	C3 unique	N/A	C3 Unique	14.1179	distance is measured from residue 651	N/A
650	ANA	alpha	660	ANA	alpha	Within domain	C3 unique	N/A	C3 Unique	15.4	distance is measured from residue 651	N/A
654	ANA	alpha	660	ANA	alpha	Within domain	C3 unique	N/A	C3 Unique	10.5855		N/A
656	ANA	alpha	660	ANA	alpha	Within domain	C3 unique	N/A	C3 Unique	6.69923		N/A
670	ANA	alpha	1049	TED	alpha	Between domains	C3 unique	N/A	C3 Unique	15.6283		N/A
727	ANT	alpha	1353	MG8	alpha	Between domains	C3 unique	N/A	C3 Unique	14.7904	distance is measured from residue 729	37.9263	distance is measured from residue 730
905	MG7	alpha	1414	MG8	alpha	Between domains	C3 unique	N/A	C3 Unique	18.4984		29.7847
1353	MG8	alpha	1440	MG8	alpha	Within domain	N/A	C3b unique	C3b unique	11.5256		11.0239	distance is measured from residue 1349
727	ANT	alpha	1359	MG8	alpha	Between domains	N/A	C3b unique	C3b unique	20.4013	distance is measured from residue 729	26.1491	distance is measured from residue 730
727	ANT	alpha	857	MG7	alpha	Between domains	N/A	C3b unique	C3b unique	51.0656	distance is measured from residue 729	16.5268	distance is measured from residue 730
727	ANT	alpha	895	MG7	alpha	Between domains	N/A	C3b unique	C3b unique	42.4815	distance is measured from residue 729	9.15407	distance is measured from residue 730
727	ANT	alpha	900	MG7	alpha	Between domains	N/A	C3b unique	C3b unique	44.3648	distance is measured from residue 729	14.4896	distance is measured from residue 730
75	MG1	beta	1293	CUBg	alpha	Between domains	N/A	C3b unique	C3b unique	62.6489	distance is measured from residue 80	18.0987	distance is measured from residue 80
882	MG7	alpha	1593	C345C	alpha	Between domains	N/A	C3b unique	C3b unique	28.6765		22.2906
1019	TED	alpha	1029	TED	alpha	Within domain	C3(H2O) unique	0.38	C3b-C3(H2O) mutual	15.4912		15.4408
1346	MG8	alpha	1440	MG8	alpha	Within domain	C3(H2O) unique	1.56	C3b-C3(H2O) mutual	9.67928		9.5967
1475	Anchor	alpha	1567	C345C	alpha	Between domains	C3(H2O) unique	1.6	C3b-C3(H2O) mutual	13.8399		8.22642
267	MG3	beta	1409	MG8	alpha	Between domains	C3(H2O) unique	-1.95	C3b-C3(H2O) mutual	35.0144		17.34
43	MG1	beta	1028	TED	alpha	Between domains	C3(H2O) unique	1.39	C3b-C3(H2O) mutual	50.9458		15.0278
44	MG1	beta	1019	TED	alpha	Between domains	C3(H2O) unique	1.94	C3b-C3(H2O) mutual	54.1389		20.0269
44	MG1	beta	1028	TED	alpha	Between domains	C3(H2O) unique	1.85	C3b-C3(H2O) mutual	47.722		18.6659
44	MG1	beta	1181	TED	alpha	Between domains	C3(H2O) unique	1.99	C3b-C3(H2O) mutual	68.6725		38.3413
44	MG1	beta	1195	TED	alpha	Between domains	C3(H2O) unique	0.81	C3b-C3(H2O) mutual	78.7239		40.3921
727	ANT	alpha	1567	C345C	alpha	Between domains	C3(H2O) unique	1.8	C3b-C3(H2O) mutual	41.4974	distance is measured from residue 729	30.338	distance is measured from residue 730
727	ANT	alpha	839	MG7	alpha	Between domains	C3(H2O) unique	1.73	C3b-C3(H2O) mutual	37.2105	distance is measured from residue 729	12.5809	distance is measured from residue 730
839	MG7	alpha	1359	MG8	alpha	Between domains	C3(H2O) unique	3*	C3b-C3(H2O) mutual	26.2711		23.2725
857	MG7	alpha	1475	Anchor	alpha	Between domains	C3(H2O) unique	1.56	C3b-C3(H2O) mutual	35.2487		21.3437
578	LNK	beta	588	LNK	beta	Within domain	0.32	C3(H2O) unique	C3-C3(H2O) mutual	12.9491		12.7072
650	ANA	alpha	1353	MG8	alpha	Between domains	-2.63* [1]	C3(H2O) unique	C3-C3(H2O) mutual	17.5	distance is measured from residue 651	N/A
650	ANA	alpha	720	ANA	alpha	Within domain	0.39	C3(H2O) unique	C3-C3(H2O) mutual	9.6	distance is measured from residue 651	N/A
650	ANA	alpha	727	ANT	alpha	Between domains	-1.23	C3(H2O) unique	C3-C3(H2O) mutual	7.6	distance is measured from residue 651	N/A
656	ANA	alpha	720	ANA	alpha	Within domain	0.26	C3(H2O) unique	C3-C3(H2O) mutual	16.7576	distance is measured from residue 719	N/A
656	ANA	alpha	727	ANT	alpha	Between domains	-1.44	C3(H2O) unique	C3-C3(H2O) mutual	12.4407	distance is measured from residue 729	N/A
660	ANA	alpha	699	ANA	alpha	Within domain	1.47	C3(H2O) unique	C3-C3(H2O) mutual	15.5476		N/A
660	ANA	alpha	700	ANA	alpha	Within domain	1.23	C3(H2O) unique	C3-C3(H2O) mutual	13.8691		N/A
663	ANA	alpha	700	ANA	alpha	Within domain	1.74*	C3(H2O) unique	C3-C3(H2O) mutual	13.7901		N/A
664	ANA	alpha	699	ANA	alpha	Within domain	0.99	C3(H2O) unique	C3-C3(H2O) mutual	12.9599		N/A
666	ANA	alpha	670	ANA	alpha	Within domain	3.19*	C3(H2O) unique	C3-C3(H2O) mutual	8.33145		N/A
699	ANA	alpha	1428	MG8	alpha	Between domains	0.8	C3(H2O) unique	C3-C3(H2O) mutual	21.9783		N/A
720	ANA	alpha	727	ANT	alpha	Between domains	0.09	C3(H2O) unique	C3-C3(H2O) mutual	11.8865	distance is measured from residue 719 and 729	N/A
82	MG1	beta	600	LNK	beta	Between domains	1	C3(H2O) unique	C3-C3(H2O) mutual	21.8064		21.5977
1	MG1	beta	464	MG5	beta	Between domains	0.49	-1.2	Mutual in three	14.0348		14.224
1083	TED	alpha	1149	TED	alpha	Within domain	-1.25	0.81	Mutual in three	15.2297		14.7687
1091	TED	alpha	1117	TED	alpha	Within domain	-0.56	-1.01	Mutual in three	13.8518		14.0296
1091	TED	alpha	1149	TED	alpha	Within domain	-0.86	0.27	Mutual in three	9.20892		9.51762
1146	TED	alpha	1158	TED	alpha	Within domain	-1.82	0.92	Mutual in three	18.263		18.1118
1181	TED	alpha	1222	TED	alpha	Within domain	-1.02	-5.28*	Mutual in three	12.8563		12.6474
1284	CUB	alpha	1303	CUB	alpha	Within domain	0.56	-1.19	Mutual in three	16.6638		16.6708
1311	CUB	alpha	1319	CUB	alpha	Within domain	-1.25	-0.78	Mutual in three	12.4481		12.4412
133	MG2	beta	790	MG6beta	alpha	Between domains	-0.2	-0.81	Mutual in three	10.4124		10.1864
133	MG2	beta	791	MG6beta	alpha	Between domains	0.08	-1.2	Mutual in three	8.97277		9.7089
1351	MG8	alpha	1359	MG8	alpha	Within domain	0.03	-1.42	Mutual in three	12.3155		12.6309	distance is measured from residue 1349
1504	C345C	alpha	1513	C345C	alpha	Within domain	-0.97	0.28	Mutual in three	13.4394		13.9628
1529	C345C	alpha	1577	C345C	alpha	Within domain	-0.65	0.05	Mutual in three	7.10778		8.08526
1577	C345C	alpha	1593	C345C	alpha	Within domain	0.08	-0.49	Mutual in three	25.2324		26.9899
16	MG1	beta	133	MG2	beta	Between domains	-0.62	-1.78	Mutual in three	10.0407		9.05638
183	MG2	beta	593	LNK	beta	Between domains	0.19	0.43	Mutual in three	18.8942		17.8984
19	MG1	beta	133	MG2	beta	Between domains	-1.35	-2.52*	Mutual in three	14.1908		13.1194
219	MG3	beta	406	MG4	beta	Between domains	-0.61	0.16	Mutual in three	17.8201		17.6522
219	MG3	beta	585	LNK	beta	Between domains	0.25	-0.79	Mutual in three	16.4436		19.6827
241	MG3	beta	869	MG7	alpha	Between domains	0.71	1.08	Mutual in three	5.62098		9.64724
242	MG3	beta	869	MG7	alpha	Between domains	0.64	-0.24	Mutual in three	8.31414		10.6422
242	MG3	beta	873	MG7	alpha	Between domains	0.51	1	Mutual in three	17.4835		17.0616
267	MG3	beta	283	MG3	beta	Within domain	-0.91	0.59	Mutual in three	14.4024		14.6892
331	MG4	beta	600	LNK	beta	Between domains	0.33	-0.6	Mutual in three	24.8043		24.47
337	MG4	beta	534	MG5	beta	Between domains	0.24	0.7	Mutual in three	15.454		15.5347
337	MG4	beta	600	LNK	beta	Between domains	0.24	0.05	Mutual in three	13.8976		14.4518
340	MG4	beta	611	LNK	beta	Between domains	-0.65	-0.59	Mutual in three	8.8325		8.60659
343	MG4	beta	406	MG4	beta	Within domain	-0.3	-0.36	Mutual in three	30.4751		30.8058
343	MG4	beta	611	LNK	beta	Between domains	-0.35	-1.01	Mutual in three	10.3615		10.0373
363	MG4	beta	406	MG4	beta	Within domain	0.95	-2.29*	Mutual in three	11.1818		11.4224
396	MG4	beta	609	LNK	beta	Between domains	3.32*	-1.51	Mutual in three	17.1733		16.7913
44	MG1	beta	75	MG1	beta	Within domain	0.57	-0.26	Mutual in three	18.1931	distance is measured from residue 80	18.7884	distance is measured from residue 80
544	MG6	beta	562	MG6	beta	Within domain	0.22	0.13	Mutual in three	5.2803		5.31868
562	MG6	beta	757	MG6	alpha	Within domain	0.02	-0.21	Mutual in three	13.7831		13.7273
562	MG6	beta	761	MG6	alpha	Within domain	0.32	-0.03	Mutual in three	14.7596		14.8427
585	LNK	beta	593	LNK	beta	Within domain	0.83	-0.17	Mutual in three	12.35		14.2163
586	LNK	beta	593	LNK	beta	Within domain	4.46*	-0.54	Mutual in three	9.76872		12.091
586	LNK	beta	600	LNK	beta	Within domain	1.53	-0.36	Mutual in three	17.0361		20.5699
839	MG7	alpha	895	MG7	alpha	Within domain	1.15	-4*	Mutual in three	5.43822		5.81287
857	MG7	alpha	1501	C345C	alpha	Between domains	-1.07	-0.89	Mutual in three	18.1695		17.5757	distance is measured from residue1500
857	MG7	alpha	1504	C345C	alpha	Between domains	-0.82	-1.81	Mutual in three	23.778		23.4508
857	MG7	alpha	1513	C345C	alpha	Between domains	1.25	0.58	Mutual in three	26.1527		18.5578
857	MG7	alpha	1567	C345C	alpha	Between domains	-0.86	0.57	Mutual in three	23.9038		19.1365
908	MG7	alpha	1303	CUBg	alpha	Between domains	0.44	-1.11	Mutual in three	21.042		19.0917
908	MG7	alpha	1331	MG8	alpha	Between domains	0.09	-0.57	Mutual in three	23.3039		22.2251
937	CUB	alpha	1284	CUB	alpha	Within domain	0.28	0.29	Mutual in three	14.4793		14.7732
227	MG3	beta	267	MG3	beta	Within domain	-0.88	0.36	Mutual in three	16.9273		16.6703
396	MG4	beta	611	LNK	beta	Between domains	0.62	-2.12	Mutual in three	13.8728		12.9519
241	MG3	beta	670	ANA	alpha	Between domains	C3(H2O) unique	C3(H2O) unique	C3(H2O) unique	35.3154		N/A
44	MG1	beta	1049	TED	alpha	Between domains	C3(H2O) unique	C3(H2O) unique	C3(H2O) unique	57.6297		40.9571
650	ANA	alpha	839	MG7	alpha	Between domains	C3(H2O) unique	C3(H2O) unique	C3(H2O) unique	44.0477	distance is measured from residue 651	N/A
666	ANA	alpha	1409	MG8	alpha	Between domains	C3(H2O) unique	C3(H2O) unique	C3(H2O) unique	26.1513		N/A
684	ANA	alpha	839	MG7	alpha	Between domains	C3(H2O) unique	C3(H2O) unique	C3(H2O) unique	54.3008		N/A
699	ANA	alpha	1359	MG8	alpha	Between domains	C3(H2O) unique	C3(H2O) unique	C3(H2O) unique	38.1216		N/A
699	ANA	alpha	1409	MG8	alpha	Between domains	C3(H2O) unique	C3(H2O) unique	C3(H2O) unique	22.1024		N/A
700	ANA	alpha	1409	MG8	alpha	Between domains	C3(H2O) unique	C3(H2O) unique	C3(H2O) unique	25.5904		N/A
720	ANA	alpha	839	MG7	alpha	Between domains	C3(H2O) unique	C3(H2O) unique	C3(H2O) unique	46.0443	distance is measured from residue 719	N/A
265	MG3	beta	283	MG3	beta	Within domain	N/A	-0.29	N/A	9.93025		9.97805
[1] "*" indicates that the cross-link is significantly enriched in one of two conformations, determined using the “Significant A test” from Persues version 1.4.2.1 with p<0.05
