# Supplementary material for: Structure of Complement C3(H2O) Revealed By Quantitative Cross-Linking/Mass Spectrometry And Modeling
Source: Mol Cell Proteomics. 2016 Jun 1;15(8):2730–43. doi: 10.1074/mcp.M115.056473 (PMC4974347; doi:10.1074/mcp.M115.056473)
Supplement: Supplemental Data [file 10.1074_M115.056473_mcp.M115.056473-3.xlsx]

## Sheet: Rappsilber_Resubmission_TableS3
Residue 1	Domain 1	Residue 2	Domian 2	Three-way comparison	C3 versus C3b comparison [1]	Used in C3(H2O) model	Used in C3 model	Used in Cb3 model
1049	TED	1409	MG8	C3 Unique	C3 unique		yes
1346	MG8	1475	Anchor	C3 Unique	C3 unique		yes
1479	Anchor	1573	C345C	C3 Unique	C3 unique		yes
267	MG3	650	ANA	C3 Unique	C3 unique		yes
650	ANA	660	ANA	C3 Unique	C3 unique		yes
654	ANA	660	ANA	C3 Unique	C3 unique		yes
656	ANA	660	ANA	C3 Unique	C3 unique		yes
670	ANA	1049	TED	C3 Unique	C3 unique		yes
727	ANT	1353	MG8	C3 Unique	C3 unique		yes
905	MG7	1414	MG8	C3 Unique	C3 unique		yes
241	MG3	670	ANA	C3(H2O) unique	N/A	yes
44	MG1	1049	TED	C3(H2O) unique	N/A	yes
650	ANA	839	MG7	C3(H2O) unique	N/A	yes
666	ANA	1409	MG8	C3(H2O) unique	N/A	yes
684	ANA	839	MG7	C3(H2O) unique	N/A	yes
699	ANA	1359	MG8	C3(H2O) unique	N/A	yes
699	ANA	1409	MG8	C3(H2O) unique	N/A	yes
700	ANA	1409	MG8	C3(H2O) unique	N/A	yes
720	ANA	839	MG7	C3(H2O) unique	N/A	yes
1353	MG8	1440	MG8	C3b unique	C3b unique			yes
727	ANT	1359	MG8	C3b unique	C3b unique			yes
727	ANT	857	MG7	C3b unique	C3b unique			yes
727	ANT	895	MG7	C3b unique	C3b unique			yes
727	ANT	900	MG7	C3b unique	C3b unique			yes
75	MG1	1293	CUB	C3b unique	C3b unique			yes
882	MG7	1593	C345C	C3b unique	C3b unique			yes
1019	TED	1029	TED	C3b-C3(H2O) mutual [2]	C3b unique	yes		yes
1346	MG8	1440	MG8	C3b-C3(H2O) mutual	C3b unique	yes		yes
1475	Anchor	1567	C345C	C3b-C3(H2O) mutual	C3b unique	yes		yes
267	MG3	1409	MG8	C3b-C3(H2O) mutual	C3b unique	yes		yes
43	MG1	1028	TED	C3b-C3(H2O) mutual	C3b unique	yes		yes
44	MG1	1019	TED	C3b-C3(H2O) mutual	C3b unique	yes		yes
44	MG1	1028	TED	C3b-C3(H2O) mutual	C3b unique	yes		yes
44	MG1	1181	TED	C3b-C3(H2O) mutual	C3b unique	yes		yes
44	MG1	1195	TED	C3b-C3(H2O) mutual	C3b unique	yes		yes
727	ANT	1567	C345C	C3b-C3(H2O) mutual	C3b unique	yes		yes
727	ANT	839	MG7	C3b-C3(H2O) mutual	C3b unique	yes		yes
839	MG7	1359	MG8	C3b-C3(H2O) mutual	C3b unique	yes		yes
857	MG7	1475	Anchor	C3b-C3(H2O) mutual	C3b unique	yes		yes
578	LNK	588	LNK	C3-C3(H2O) mutual	C3 unique	yes	yes
650	ANA	1353	MG8	C3-C3(H2O) mutual	C3 unique	yes	yes
650	ANA	720	ANA	C3-C3(H2O) mutual	C3 unique	yes	yes
650	ANA	727	ANT	C3-C3(H2O) mutual	C3 unique	yes	yes
656	ANA	720	ANA	C3-C3(H2O) mutual	C3 unique	yes	yes
656	ANA	727	ANT	C3-C3(H2O) mutual	C3 unique	yes	yes
660	ANA	699	ANA	C3-C3(H2O) mutual	C3 unique	yes	yes
660	ANA	700	ANA	C3-C3(H2O) mutual	C3 unique	yes	yes
663	ANA	700	ANA	C3-C3(H2O) mutual	C3 unique	yes	yes
664	ANA	699	ANA	C3-C3(H2O) mutual	C3 unique	yes	yes
666	ANA	670	ANA	C3-C3(H2O) mutual	C3 unique	yes	yes
699	ANA	1428	MG8	C3-C3(H2O) mutual	C3 unique	yes	yes
720	ANA	727	ANT	C3-C3(H2O) mutual	C3 unique	yes	yes
82	MG1	600	LNK	C3-C3(H2O) mutual	C3 unique	yes	yes
1	MG1	464	MG5	Mutual in three	C3-C3b mutual	yes	yes	yes
1083	TED	1149	TED	Mutual in three	C3-C3b mutual	yes	yes	yes
1091	TED	1117	TED	Mutual in three	C3-C3b mutual	yes	yes	yes
1091	TED	1149	TED	Mutual in three	C3-C3b mutual	yes	yes	yes
1146	TED	1158	TED	Mutual in three	C3-C3b mutual	yes	yes	yes
1181	TED	1222	TED	Mutual in three	C3-C3b mutual	yes	yes	yes
1284	CUB	1303	CUB	Mutual in three	C3-C3b mutual	yes	yes	yes
1311	CUB	1319	CUB	Mutual in three	C3-C3b mutual	yes	yes	yes
133	MG2	790	MG6	Mutual in three	C3-C3b mutual	yes	yes	yes
133	MG2	791	MG6	Mutual in three	C3-C3b mutual	yes	yes	yes
1351	MG8	1359	MG8	Mutual in three	C3-C3b mutual	yes	yes	yes
1504	C345C	1513	C345C	Mutual in three	C3-C3b mutual	yes	yes	yes
1529	C345C	1577	C345C	Mutual in three	C3-C3b mutual	yes	yes	yes
1577	C345C	1593	C345C	Mutual in three	C3-C3b mutual	yes	yes	yes
16	MG1	133	MG2	Mutual in three	C3-C3b mutual	yes	yes	yes
183	MG2	593	LNK	Mutual in three	C3-C3b mutual	yes	yes	yes
19	MG1	133	MG2	Mutual in three	C3-C3b mutual	yes	yes	yes
219	MG3	406	MG4	Mutual in three	C3-C3b mutual	yes	yes	yes
219	MG3	585	LNK	Mutual in three	C3-C3b mutual	yes	yes	yes
241	MG3	869	MG7	Mutual in three	C3-C3b mutual	yes	yes	yes
242	MG3	869	MG7	Mutual in three	C3-C3b mutual	yes	yes	yes
242	MG3	873	MG7	Mutual in three	C3-C3b mutual	yes	yes	yes
267	MG3	283	MG3	Mutual in three	C3-C3b mutual	yes	yes	yes
331	MG4	600	LNK	Mutual in three	C3-C3b mutual	yes	yes	yes
337	MG4	534	MG5	Mutual in three	C3-C3b mutual	yes	yes	yes
337	MG4	600	LNK	Mutual in three	C3-C3b mutual	yes	yes	yes
340	MG4	611	LNK	Mutual in three	C3-C3b mutual	yes	yes	yes
343	MG4	406	MG4	Mutual in three	C3-C3b mutual	yes	yes	yes
343	MG4	611	LNK	Mutual in three	C3-C3b mutual	yes	yes	yes
363	MG4	406	MG4	Mutual in three	C3-C3b mutual	yes	yes	yes
396	MG4	609	LNK	Mutual in three	C3-C3b mutual	yes	yes	yes
44	MG1	75	MG1	Mutual in three	C3-C3b mutual	yes	yes	yes
544	MG6	562	MG6	Mutual in three	C3-C3b mutual	yes	yes	yes
562	MG6	757	MG6	Mutual in three	C3-C3b mutual	yes	yes	yes
562	MG6	761	MG6	Mutual in three	C3-C3b mutual	yes	yes	yes
585	LNK	593	LNK	Mutual in three	C3-C3b mutual	yes	yes	yes
586	LNK	593	LNK	Mutual in three	C3-C3b mutual	yes	yes	yes
586	LNK	600	LNK	Mutual in three	C3-C3b mutual	yes	yes	yes
839	MG7	895	MG7	Mutual in three	C3-C3b mutual	yes	yes	yes
857	MG7	1501	C345C	Mutual in three	C3-C3b mutual	yes	yes	yes
857	MG7	1504	C345C	Mutual in three	C3-C3b mutual	yes	yes	yes
857	MG7	1513	C345C	Mutual in three	C3-C3b mutual	yes	yes	yes
857	MG7	1567	C345C	Mutual in three	C3-C3b mutual	yes	yes	yes
908	MG7	1303	CUB	Mutual in three	C3-C3b mutual	yes	yes	yes
908	MG7	1331	MG8	Mutual in three	C3-C3b mutual	yes	yes	yes
937	CUB	1284	CUB	Mutual in three	C3-C3b mutual	yes	yes	yes
227	MG3	267	MG3	Mutual in three	C3-C3b mutual	yes	yes	yes
396	MG4	611	LNK	Mutual in three	C3-C3b mutual	yes	yes	yes
265	MG3	283	MG3	C3-C3(H2O) mutual [3]	C3-C3b mutual [3]	yes	yes	yes
1203	TED	1338	MG8	N/A	C3 unique [4]		yes
1331	MG8	1479	Anchor	N/A	C3b unique [4]			yes
1338	MG8	1461	MG8	N/A	C3b unique [4]			yes
1346	MG8	1359	MG8	N/A	C3-C3b mutual [4]		yes	yes
1397	MG8	1409	MG8	N/A	C3b unique [4]			yes
203	MG2	1049	TED	N/A	C3 unique [4]		yes
219	MG3	405	MG4	N/A	C3-C3b mutual [4]		yes	yes
267	MG3	656	ANA	N/A	C3 unique [4]		yes
656	ANA	663	ANA	N/A	C3 unique [4]		yes
720	ANA	1353	MG8	N/A	C3 unique [4]		yes
727	ANT	830	MG7	N/A	C3b unique [4]			yes
908	MG7	1414	MG8	N/A	C3 unique [4]		yes
908	MG7	979	TED	N/A	C3 unique [4]		yes
[1]. Chen et al., MCP/2015/056424
[2]. For modelling, when a cross-link is observed in both protein, it is defined as mutual, the signal fold-change is not applied here.
[3]. This cross-links was not quantified in C3b versus C3(H2O) comparison, therefore was treated differently in the Bayesian scoring function (Experimental Procedure).
[4]. These cross-links were only quantiifed in C3 versus C3b comparision, therefore were treated differently in the Bayesian scoring function (Experimental Procedure).
